# Supplementary material for: Impact of Intercropping Five Medicinal Plants on Soil Nutrients, Enzyme Activity, and Microbial Community Structure in Camellia oleifera Plantations
Source: Microorganisms. 2024 Aug 8;12(8):1616. doi: 10.3390/microorganisms12081616 (PMC11356553; doi:10.3390/microorganisms12081616)
Supplement: Supplementary file 1 [file microorganisms-12-01616-s001.zip]

Archive with 1 entries (1 files):
- microorganisms-3104259-supplementary.pdf
